# Supplementary material for: Glycosylation of Methylflavonoids in the Cultures of Entomopathogenic Filamentous Fungi as a Tool for Obtaining New Biologically Active Compounds
Source: Int J Mol Sci. 2022 May 16;23(10):5558. doi: 10.3390/ijms23105558 (PMC9146141; doi:10.3390/ijms23105558)
Supplement: Supplementary file 1 [file ijms-23-05558-s001.zip]

Archive with 1 entries (1 files):
- ijms-1728304-supplementary.pdf
